# Supplementary material for: Comparing the normalization methods for the differential analysis of Illumina high-throughput RNA-Seq data
Source: BMC Bioinformatics. 2015 Oct 28;16:347. doi: 10.1186/s12859-015-0778-7 (PMC4625728; doi:10.1186/s12859-015-0778-7)
Supplement: Additional file 2: — Detailed spearman correlation coefficient results for all normalization methods. (XLSX 17 kb) [file 12859_2015_778_MOESM2_ESM.xlsx]

## Sheet: Sheet1
spearman	Stardand								RSEM								Sailfish
	RC	UQ	Med	TMM		Q	RPKM	ERPKM	RC	UQ	Med	TMM		Q	RPKM	ERPKM	RC	UQ	Med	TMM		Q	RPKM	ERPKM
SRX016359	0.563069	0.560672	0.563334	0.563249	0.563105	0.56301	0.559781	0.559608	0.689937	0.68804	0.689337	0.689901	0.689988	0.689943	0.692306	0.692072	0.696191	0.694976	0.697535	0.696195	0.696244	0.696143	0.693831	0.693305
SRX016366	0.562492	0.560349	0.562721	0.562711	0.562546	0.562486	0.559176	0.558856	0.68892	0.687344	0.688437	0.688911	0.68893	0.68896	0.691242	0.690854	0.699668	0.698502	0.707267	0.699527	0.699758	0.699568	0.6953	0.69449
SRX016367	0.621639	0.620668	0.622286	0.621687	0.621599	0.621537	0.639263	0.63914	0.755278	0.754486	0.755428	0.755239	0.755255	0.755273	0.77759	0.77734	0.75205	0.753364	0.752177	0.752043	0.751984	0.751775	0.797361	0.797465
SRX016368	0.621303	0.620462	0.621622	0.621294	0.621315	0.621286	0.638608	0.638606	0.754645	0.753838	0.754737	0.754639	0.754637	0.754617	0.776532	0.776407	0.751955	0.753844	0.751699	0.751989	0.751999	0.751943	0.797471	0.797454
SRX016369	0.625794	0.624793	0.625904	0.625882	0.626067	0.625785	0.646419	0.646459	0.770387	0.769945	0.770264	0.770345	0.77043	0.770278	0.793647	0.793533	0.748047	0.748061	0.747847	0.748051	0.747963	0.748034	0.80615	0.806483
SRX016370	0.634927	0.634615	0.635297	0.634916	0.634961	0.634952	0.657024	0.656967	0.77757	0.777578	0.777968	0.777527	0.777582	0.777579	0.801839	0.801607	0.766227	0.767762	0.766236	0.766211	0.766207	0.766181	0.814765	0.814805
SRX016371	0.632221	0.631407	0.632118	0.63233	0.629654	0.6323	0.651532	0.651476	0.772599	0.77196	0.772299	0.772586	0.77068	0.772768	0.795231	0.79493	0.759523	0.759693	0.758496	0.759501	0.756232	0.759746	0.810763	0.810935
SRX016372	0.640534	0.640645	0.640619	0.64056	0.640566	0.640446	0.661671	0.661846	0.780695	0.781045	0.780936	0.780669	0.780745	0.780642	0.804127	0.803975	0.771501	0.773113	0.771481	0.771495	0.77152	0.771624	0.818658	0.818518
SRR299109	0.694806						0.652767	0.650333	0.69104						0.649816	0.647361	0.570429						0.58259	0.581652
SRR299110	0.686126						0.641905	0.639459	0.682274						0.638878	0.636498	0.554922						0.575188	0.574731
SRR299111	0.713456						0.694973	0.693289	0.71093						0.692629	0.690921	0.534533						0.602093	0.603597
SRR299112	0.712259						0.69329	0.691823	0.709202						0.690238	0.688814	0.530097						0.596597	0.598112
Simulated-Brain	0.669902	0.668854	0.670404	0.669947	0.669888	0.670052	0.624266	0.621487	0.667264	0.666061	0.667572	0.66734	0.667249	0.667349	0.622006	0.619249	0.557176	0.556454	0.557783	0.557198	0.557166	0.557369	0.578886	0.578541
Simulated-UHR	0.707679	0.707636	0.707335	0.707737	0.707745	0.70764	0.684653	0.682742	0.705322	0.705222	0.705016	0.705425	0.705363	0.705237	0.682588	0.680701	0.557963	0.556541	0.558011	0.557968	0.557982	0.558013	0.629272	0.63053
SRX016359-5	0.563085	0.560673	0.563343	0.563229	0.563098	0.562996	0.559861	0.559637	0.689953	0.688055	0.689335	0.689882	0.689971	0.689943	0.692441	0.692108	0.696343	0.695068	0.698382	0.696362	0.696462	0.696522	0.693641	0.693024
SRX016359-10	0.563085	0.56067	0.563343	0.563227	0.563098	0.562999	0.559895	0.559643	0.689961	0.688026	0.689329	0.689916	0.689997	0.689894	0.692548	0.692194	0.696486	0.69579	0.698286	0.696543	0.696476	0.696336	0.693728	0.693055
SRX016359-15	0.563077	0.560668	0.563321	0.563227	0.563091	0.563002	0.559926	0.559673	0.689968	0.688026	0.689332	0.689894	0.689976	0.689914	0.692683	0.692198	0.699662	0.698078	0.701883	0.699735	0.699656	0.699702	0.693486	0.692848
SRX016359-10	0.56252	0.560011	0.562877	0.562609	0.562534	0.562425	0.55959	0.559333	0.689959	0.68802	0.689238	0.689893	0.689978	0.689875	0.692712	0.692205	0.706671	0.705223	0.710609	0.706691	0.706709	0.706672	0.698551	0.697614
SRX016359-25	0.54357	0.536261	0.551274	0.543789	0.543462	0.543602	0.536726	0.536377	0.688956	0.687011	0.689176	0.688914	0.68902	0.689057	0.691504	0.690987	0.70655	0.705146	0.710346	0.706646	0.706608	0.706708	0.698368	0.697312
